# Supplementary material for: DNA Methylation Levels of Melanoma Risk Genes Are Associated with Clinical Characteristics of Melanoma Patients
Source: Biomed Res Int. 2015 Apr 12;2015:376423. doi: 10.1155/2015/376423 (PMC4461735; doi:10.1155/2015/376423)
Supplement: Supplementary file 1 — The Supplementary Material files contain the list of the HM450K probes that were analyzed in peripheral blood samples (Supplementary Table 1) and in melanoma samples (Supplementary Table 2), the DNA methylation levels of melanoma-associated genes in peripheral blood samples (Supplementary Table 3) and in melanoma samples (Acral versus Non-acral melanomas, Supplementary Table 4; primary melanomas from patients who did develop or not metastasis, Supplementary Table 5; paired primary tumors and metastasis, Supplementary Table 6). [file 376423.f1.xls]

## Sheet: ST1
Supplementary Table 1: HM450K probes analyzed in leukocytes of melanoma patients and controls individuals
ID	Chromosome	MAPINFO	Gene name	UCSC Accession (transcripts)	Genic region
cg03913989	3	52436356	BAP1	NM_004656	body
cg02520660	3	52441080	BAP1	NM_004656	body
cg16871520	3	52442033	BAP1	NM_004656	body
cg22753768	3	52443424	BAP1	NM_004656	body
cg05908979	3	52443702	BAP1	NM_004656	body
cg10956904	3	52443970	BAP1	NM_004656	promoter
cg25749966	3	52443976	BAP1	NM_004656	promoter
cg02503646	3	52444059	BAP1	NM_004656	promoter
cg05442719	3	52444710	BAP1	NM_004656	promoter
cg10449522	3	52444714	BAP1	NM_004656	promoter
cg09096430	3	52444765	BAP1	NM_004656	promoter
cg24291822	3	52444833	BAP1	NM_004656	promoter
cg00794529	3	52445096	BAP1	NM_004656	promoter
cg12859382	3	52445103	BAP1	NM_004656	promoter
cg16841708	3	52445226	BAP1	NM_004656	promoter
cg19542346	12	58145283	CDK4	NM_000075	body
cg22870189	12	58145316	CDK4	NM_000075	body
cg16807911	12	58145918	CDK4	NM_000075	promoter
cg16716518	12	58145986	CDK4	NM_000075	promoter
cg23535526	12	58146164	CDK4	NM_000075	promoter
cg07116851	12	58146173	CDK4	NM_000075	promoter
cg20409636	12	58146180	CDK4	NM_000075	promoter
cg23145915	12	58146234	CDK4	NM_000075	promoter
cg27479817	12	58146348	CDK4	NM_000075	promoter
cg09096528	12	58146350	CDK4	NM_000075	promoter
cg27405484	12	58146470	CDK4	NM_000075	promoter
cg07788451	12	58146524	CDK4	NM_000075	promoter
cg03829839	12	58146821	CDK4	NM_000075	promoter
cg24631547	12	58147265	CDK4	NM_000075	promoter
cg03249863	12	58147425	CDK4	NM_000075	promoter
cg03079681	9	21994223	CDKN2A	NM_058195	promoter
cg07562918	9	21994435	CDKN2A	NM_058195	promoter
cg00718440	9	21995312	CDKN2A	NM_058195	promoter
cg10848754	9	21995733	CDKN2A	NM_058195	promoter
cg14430974	9	21995735	CDKN2A	NM_058195	promoter
cg08627397	16	89984028	MC1R	NM_002386	promoter
cg09883524	16	89984247	MC1R	NM_002386	promoter
cg23057051	16	89984268	MC1R	NM_002386	promoter
cg14696348	16	89984517	MC1R	NM_002386	promoter
cg09028487	16	89985162	MC1R	NM_002386	promoter
cg16790239	16	89985254	MC1R	NM_002386	promoter
cg06475006	16	89985975	MC1R	NM_002386	promoter
cg02025435	16	89986317	MC1R	NM_002386	promoter
cg07260333	16	89986946	MC1R	NM_002386	promoter
cg12981137	10	131265575	MGMT	NM_002412	body
cg02941816	10	131265696	MGMT	NM_002412	body
cg26201213	10	131265796	MGMT	NM_002412	body
cg02634492	10	131293370	MGMT	NM_002412	body
cg25394042	10	131304833	MGMT	NM_002412	body
cg00657202	10	131309164	MGMT	NM_002412	body
cg26127080	10	131309299	MGMT	NM_002412	body
cg00198994	10	131309402	MGMT	NM_002412	body
cg05596517	10	131320214	MGMT	NM_002412	body
cg24580056	10	131321587	MGMT	NM_002412	body
cg07828472	10	131323986	MGMT	NM_002412	body
cg25974017	10	131324090	MGMT	NM_002412	body
cg13171643	10	131324189	MGMT	NM_002412	body
cg23465978	10	131330293	MGMT	NM_002412	body
cg22575127	10	131330739	MGMT	NM_002412	body
cg05611777	10	131334690	MGMT	NM_002412	body
cg09757049	10	131334866	MGMT	NM_002412	body
cg16259047	10	131340512	MGMT	NM_002412	body
cg18594706	10	131340621	MGMT	NM_002412	body
cg09154334	10	131341043	MGMT	NM_002412	body
cg06709661	10	131341093	MGMT	NM_002412	body
cg11309842	10	131341115	MGMT	NM_002412	body
cg20537325	10	131348421	MGMT	NM_002412	body
cg27056559	10	131348484	MGMT	NM_002412	body
cg24755725	10	131350939	MGMT	NM_002412	body
cg16255663	10	131350999	MGMT	NM_002412	body
cg19806483	10	131351075	MGMT	NM_002412	body
cg04473030	10	131354782	MGMT	NM_002412	body
cg00904483	10	131354873	MGMT	NM_002412	body
cg16942891	10	131354895	MGMT	NM_002412	body
cg10333959	10	131354940	MGMT	NM_002412	body
cg02381948	10	131355112	MGMT	NM_002412	body
cg24747557	10	131355152	MGMT	NM_002412	body
cg20778669	10	131355217	MGMT	NM_002412	body
cg07453748	10	131355302	MGMT	NM_002412	body
cg10215460	10	131356400	MGMT	NM_002412	body
cg22939703	10	131357171	MGMT	NM_002412	body
cg27041381	10	131357203	MGMT	NM_002412	body
cg02981064	10	131361165	MGMT	NM_002412	body
cg06566239	10	131361472	MGMT	NM_002412	body
cg26976729	10	131361502	MGMT	NM_002412	body
cg07448909	10	131361540	MGMT	NM_002412	body
cg24810646	10	131363388	MGMT	NM_002412	body
cg07126542	10	131363429	MGMT	NM_002412	body
cg03292473	10	131363453	MGMT	NM_002412	body
cg06070493	10	131365281	MGMT	NM_002412	body
cg04436810	10	131365343	MGMT	NM_002412	body
cg25881985	10	131367501	MGMT	NM_002412	body
cg18064754	10	131367541	MGMT	NM_002412	body
cg04876500	10	131367623	MGMT	NM_002412	body
cg04854917	10	131378330	MGMT	NM_002412	body
cg18502933	10	131380610	MGMT	NM_002412	body
cg08883995	10	131389152	MGMT	NM_002412	body
cg17380475	10	131393246	MGMT	NM_002412	body
cg14475381	10	131401268	MGMT	NM_002412	body
cg18038372	10	131404769	MGMT	NM_002412	body
cg10366851	10	131406630	MGMT	NM_002412	body
cg02803836	10	131412507	MGMT	NM_002412	body
cg19680672	10	131412579	MGMT	NM_002412	body
cg03271907	10	131412643	MGMT	NM_002412	body
cg16698623	10	131412968	MGMT	NM_002412	body
cg26102564	10	131424627	MGMT	NM_002412	body
cg04425788	10	131425198	MGMT	NM_002412	body
cg25557018	10	131425215	MGMT	NM_002412	body
cg11019008	10	131425282	MGMT	NM_002412	body
cg05714579	10	131428358	MGMT	NM_002412	body
cg18460575	10	131428401	MGMT	NM_002412	body
cg13474692	10	131441327	MGMT	NM_002412	body
cg06216683	10	131445209	MGMT	NM_002412	body
cg18651291	10	131445468	MGMT	NM_002412	body
cg06209143	10	131448811	MGMT	NM_002412	body
cg14273607	10	131450532	MGMT	NM_002412	body
cg15367698	10	131450970	MGMT	NM_002412	body
cg00981003	10	131451000	MGMT	NM_002412	body
cg00149734	10	131454304	MGMT	NM_002412	body
cg03639152	10	131477613	MGMT	NM_002412	body
cg06874216	10	131477661	MGMT	NM_002412	body
cg25063211	10	131478848	MGMT	NM_002412	body
cg18862686	10	131479347	MGMT	NM_002412	body
cg19179102	10	131479437	MGMT	NM_002412	body
cg01204683	10	131498456	MGMT	NM_002412	body
cg15658262	10	131502829	MGMT	NM_002412	body
cg14312783	10	131504572	MGMT	NM_002412	body
cg00639517	10	131505762	MGMT	NM_002412	body
cg03748042	10	131505789	MGMT	NM_002412	body
cg18778347	10	131505869	MGMT	NM_002412	body
cg04540870	10	131506103	MGMT	NM_002412	body
cg26279216	10	131506261	MGMT	NM_002412	body
cg02172216	10	131514248	MGMT	NM_002412	body
cg27429313	10	131514331	MGMT	NM_002412	body
cg11223735	10	131517396	MGMT	NM_002412	body
cg27483317	10	131517424	MGMT	NM_002412	body
cg13405636	10	131517465	MGMT	NM_002412	body
cg18128898	10	131541491	MGMT	NM_002412	body
cg06401999	10	131541586	MGMT	NM_002412	body
cg07554771	10	131557157	MGMT	NM_002412	body
cg11235543	10	131557193	MGMT	NM_002412	body
cg07933035	10	131557294	MGMT	NM_002412	body
cg10744297	10	131559596	MGMT	NM_002412	body
cg07367735	10	131559682	MGMT	NM_002412	body
cg27000233	10	131560029	MGMT	NM_002412	body
cg23235067	10	131560100	MGMT	NM_002412	body
cg25145165	10	131560390	MGMT	NM_002412	body
cg05972792	10	131560421	MGMT	NM_002412	body
cg14677612	10	131263962	MGMT	NM_002412	promoter
cg09993459	10	131264102	MGMT	NM_002412	promoter
cg19054785	10	131264145	MGMT	NM_002412	promoter
cg09450835	10	131264198	MGMT	NM_002412	promoter
cg18642179	10	131264312	MGMT	NM_002412	promoter
cg16850444	10	131264597	MGMT	NM_002412	promoter
cg26950715	10	131264786	MGMT	NM_002412	promoter
cg14194875	10	131265137	MGMT	NM_002412	promoter
cg00618725	10	131265159	MGMT	NM_002412	promoter
cg12434587	10	131265209	MGMT	NM_002412	promoter
cg16215402	10	131265405	MGMT	NM_002412	promoter
cg18026026	10	131265411	MGMT	NM_002412	promoter
cg05068430	10	131265416	MGMT	NM_002412	promoter
cg19706602	10	131265435	MGMT	NM_002412	promoter
cg02802904	10	131265470	MGMT	NM_002412	promoter
cg13636907	3	69990481	MITF	NM_000248	body
cg02643677	3	69997232	MITF	NM_000248	body
cg12441997	3	70008488	MITF	NM_000248	body
cg25129985	3	70008521	MITF	NM_000248	body
cg09678667	3	70008541	MITF	NM_000248	body
cg16905280	3	69985202	MITF	NM_000248	promoter
cg11038507	3	69985375	MITF	NM_000248	promoter
cg06640206	3	69985594	MITF	NM_000248	promoter
cg03489020	3	69819855	MITF	NM_006722	body
cg22875984	3	69822512	MITF	NM_006722	body
cg11287400	3	69914738	MITF	NM_006722	body
cg03831180	3	69915302	MITF	NM_006722	body
cg18503031	3	69915406	MITF	NM_006722	body
cg13523819	3	69915449	MITF	NM_006722	body
cg08652499	3	69924342	MITF	NM_006722	body
cg01113900	3	69925279	MITF	NM_006722	body
cg00130817	3	69928180	MITF	NM_006722	body
cg04535746	3	69928232	MITF	NM_006722	body
cg03851970	3	69932052	MITF	NM_006722	body
cg06789445	3	69942668	MITF	NM_006722	body
cg16905280	3	69985202	MITF	NM_006722	body
cg11038507	3	69985375	MITF	NM_006722	body
cg06640206	3	69985594	MITF	NM_006722	body
cg13636907	3	69990481	MITF	NM_006722	body
cg02643677	3	69997232	MITF	NM_006722	body
cg12441997	3	70008488	MITF	NM_006722	body
cg25129985	3	70008521	MITF	NM_006722	body
cg09678667	3	70008541	MITF	NM_006722	body
cg15909737	3	69811645	MITF	NM_006722	promoter
cg15449049	3	69812125	MITF	NM_006722	promoter
cg13685139	3	69812820	MITF	NM_006722	promoter
cg09325003	3	69812885	MITF	NM_006722	promoter
cg13636907	3	69990481	MITF	NM_198158	body
cg02643677	3	69997232	MITF	NM_198158	body
cg12441997	3	70008488	MITF	NM_198158	body
cg25129985	3	70008521	MITF	NM_198158	body
cg09678667	3	70008541	MITF	NM_198158	body
cg16905280	3	69985202	MITF	NM_198158	promoter
cg11038507	3	69985375	MITF	NM_198158	promoter
cg06640206	3	69985594	MITF	NM_198158	promoter
cg17997310	3	69788878	MITF	NM_198159	body
cg08463543	3	69788984	MITF	NM_198159	body
cg07884487	3	69789167	MITF	NM_198159	body
cg07499607	3	69789199	MITF	NM_198159	body
cg18496212	3	69797108	MITF	NM_198159	body
cg15909737	3	69811645	MITF	NM_198159	body
cg15449049	3	69812125	MITF	NM_198159	body
cg13685139	3	69812820	MITF	NM_198159	body
cg09325003	3	69812885	MITF	NM_198159	body
cg03489020	3	69819855	MITF	NM_198159	body
cg22875984	3	69822512	MITF	NM_198159	body
cg11287400	3	69914738	MITF	NM_198159	body
cg03831180	3	69915302	MITF	NM_198159	body
cg18503031	3	69915406	MITF	NM_198159	body
cg13523819	3	69915449	MITF	NM_198159	body
cg08652499	3	69924342	MITF	NM_198159	body
cg01113900	3	69925279	MITF	NM_198159	body
cg00130817	3	69928180	MITF	NM_198159	body
cg04535746	3	69928232	MITF	NM_198159	body
cg03851970	3	69932052	MITF	NM_198159	body
cg06789445	3	69942668	MITF	NM_198159	body
cg16905280	3	69985202	MITF	NM_198159	body
cg11038507	3	69985375	MITF	NM_198159	body
cg06640206	3	69985594	MITF	NM_198159	body
cg13636907	3	69990481	MITF	NM_198159	body
cg02643677	3	69997232	MITF	NM_198159	body
cg12441997	3	70008488	MITF	NM_198159	body
cg25129985	3	70008521	MITF	NM_198159	body
cg09678667	3	70008541	MITF	NM_198159	body
cg10581281	3	69788259	MITF	NM_198159	promoter
cg07231544	3	69788290	MITF	NM_198159	promoter
cg05277991	3	69788295	MITF	NM_198159	promoter
cg00838150	3	69788442	MITF	NM_198159	promoter
cg14246617	3	69788840	MITF	NM_198159	promoter
cg08652499	3	69924342	MITF	NM_198177	body
cg01113900	3	69925279	MITF	NM_198177	body
cg00130817	3	69928180	MITF	NM_198177	body
cg04535746	3	69928232	MITF	NM_198177	body
cg03851970	3	69932052	MITF	NM_198177	body
cg06789445	3	69942668	MITF	NM_198177	body
cg16905280	3	69985202	MITF	NM_198177	body
cg11038507	3	69985375	MITF	NM_198177	body
cg06640206	3	69985594	MITF	NM_198177	body
cg13636907	3	69990481	MITF	NM_198177	body
cg02643677	3	69997232	MITF	NM_198177	body
cg12441997	3	70008488	MITF	NM_198177	body
cg25129985	3	70008521	MITF	NM_198177	body
cg09678667	3	70008541	MITF	NM_198177	body
cg11287400	3	69914738	MITF	NM_198177	promoter
cg03831180	3	69915302	MITF	NM_198177	promoter
cg18503031	3	69915406	MITF	NM_198177	promoter
cg13523819	3	69915449	MITF	NM_198177	promoter
cg03851970	3	69932052	MITF	NM_198178	body
cg06789445	3	69942668	MITF	NM_198178	body
cg16905280	3	69985202	MITF	NM_198178	body
cg11038507	3	69985375	MITF	NM_198178	body
cg06640206	3	69985594	MITF	NM_198178	body
cg13636907	3	69990481	MITF	NM_198178	body
cg02643677	3	69997232	MITF	NM_198178	body
cg12441997	3	70008488	MITF	NM_198178	body
cg25129985	3	70008521	MITF	NM_198178	body
cg09678667	3	70008541	MITF	NM_198178	body
cg00130817	3	69928180	MITF	NM_198178	promoter
cg04535746	3	69928232	MITF	NM_198178	promoter
cg10514594	16	23649887	PALB2	NM_024675	body
cg15042806	16	23652268	PALB2	NM_024675	body
cg08350734	16	23652352	PALB2	NM_024675	body
cg09500317	16	23652388	PALB2	NM_024675	body
cg05534473	16	23652404	PALB2	NM_024675	body
cg09705885	16	23652625	PALB2	NM_024675	promoter
cg07627390	16	23652638	PALB2	NM_024675	promoter
cg07866179	16	23652650	PALB2	NM_024675	promoter
cg10269081	16	23652786	PALB2	NM_024675	promoter
cg08762306	16	23652796	PALB2	NM_024675	promoter
cg05002041	16	23652837	PALB2	NM_024675	promoter
cg27568561	16	23652856	PALB2	NM_024675	promoter
cg04961445	16	23652859	PALB2	NM_024675	promoter
cg00905951	16	23652875	PALB2	NM_024675	promoter
cg02735133	16	23652915	PALB2	NM_024675	promoter
cg03524104	16	23653048	PALB2	NM_024675	promoter
cg04035070	16	23653174	PALB2	NM_024675	promoter
cg04594027	7	124498272	POT1	NM_001042594	body
cg10569616	7	124536676	POT1	NM_001042594	promoter
cg21792432	7	124538660	POT1	NM_001042594	promoter
cg21026078	7	124569713	POT1	NM_001042594	promoter
cg15654127	7	124569883	POT1	NM_001042594	promoter
cg15654127	7	124569883	POT1	NM_001042594	promoter
cg19552044	7	124570047	POT1	NM_001042594	promoter
cg00357238	7	124570053	POT1	NM_001042594	promoter
cg10172801	7	124570059	POT1	NM_001042594	promoter
cg14340114	7	124570081	POT1	NM_001042594	promoter
cg13903756	7	124570181	POT1	NM_001042594	promoter
cg00448395	7	124570359	POT1	NM_001042594	promoter
cg05285228	7	124571219	POT1	NM_001042594	promoter
cg04594027	7	124498272	POT1	NM_015450	body
cg10569616	7	124536676	POT1	NM_015450	body
cg21792432	7	124538660	POT1	NM_015450	promoter
cg21026078	7	124569713	POT1	NM_015450	promoter
cg15654127	7	124569883	POT1	NM_015450	promoter
cg15654127	7	124569883	POT1	NM_015450	promoter
cg19552044	7	124570047	POT1	NM_015450	promoter
cg00357238	7	124570053	POT1	NM_015450	promoter
cg10172801	7	124570059	POT1	NM_015450	promoter
cg14340114	7	124570081	POT1	NM_015450	promoter
cg13903756	7	124570181	POT1	NM_015450	promoter
cg00448395	7	124570359	POT1	NM_015450	promoter
cg05285228	7	124571219	POT1	NM_015450	promoter
cg04594027	7	124498272	POT1	NR_003102	body
cg10569616	7	124536676	POT1	NR_003102	body
cg21792432	7	124538660	POT1	NR_003102	body
cg21026078	7	124569713	POT1	NR_003102	body
cg15654127	7	124569883	POT1	NR_003102	body
cg19552044	7	124570047	POT1	NR_003102	promoter
cg00357238	7	124570053	POT1	NR_003102	promoter
cg10172801	7	124570059	POT1	NR_003102	promoter
cg14340114	7	124570081	POT1	NR_003102	promoter
cg13903756	7	124570181	POT1	NR_003102	promoter
cg00448395	7	124570359	POT1	NR_003102	promoter
cg05285228	7	124571219	POT1	NR_003102	promoter
cg04594027	7	124498272	POT1	NR_003103	body
cg10569616	7	124536676	POT1	NR_003103	body
cg21792432	7	124538660	POT1	NR_003103	body
cg21026078	7	124569713	POT1	NR_003103	body
cg15654127	7	124569883	POT1	NR_003103	body
cg19552044	7	124570047	POT1	NR_003103	promoter
cg00357238	7	124570053	POT1	NR_003103	promoter
cg10172801	7	124570059	POT1	NR_003103	promoter
cg14340114	7	124570081	POT1	NR_003103	promoter
cg13903756	7	124570181	POT1	NR_003103	promoter
cg00448395	7	124570359	POT1	NR_003103	promoter
cg05285228	7	124571219	POT1	NR_003103	promoter
cg04594027	7	124498272	POT1	NR_003104	body
cg10569616	7	124536676	POT1	NR_003104	body
cg21792432	7	124538660	POT1	NR_003104	body
cg21026078	7	124569713	POT1	NR_003104	body
cg15654127	7	124569883	POT1	NR_003104	body
cg19552044	7	124570047	POT1	NR_003104	promoter
cg00357238	7	124570053	POT1	NR_003104	promoter
cg10172801	7	124570059	POT1	NR_003104	promoter
cg14340114	7	124570081	POT1	NR_003104	promoter
cg13903756	7	124570181	POT1	NR_003104	promoter
cg00448395	7	124570359	POT1	NR_003104	promoter
cg05285228	7	124571219	POT1	NR_003104	promoter
cg21515023	5	1253833	TERT	NM_198253;NM_198255	promoter
cg11625005	5	1295737	TERT	NM_198253;NM_198255	promoter
cg17166338	5	1295969	TERT	NM_198253;NM_198255	promoter
cg26006951	5	1295988	TERT	NM_198253;NM_198255	promoter
cg07380026	5	1296007	TERT	NM_198253;NM_198255	promoter
cg16574643	5	1253879	TERT	NM_198255;NM_198253	body
cg16168424	5	1253909	TERT	NM_198255;NM_198253	body
cg09088107	5	1254048	TERT	NM_198255;NM_198253	body
cg18302637	5	1254777	TERT	NM_198255;NM_198253	body
cg13390570	5	1255616	TERT	NM_198255;NM_198253	body
cg14783639	5	1257034	TERT	NM_198255;NM_198253	body
cg17249224	5	1257061	TERT	NM_198255;NM_198253	body
cg10878976	5	1257084	TERT	NM_198255;NM_198253	body
cg10070104	5	1257221	TERT	NM_198255;NM_198253	body
cg05934984	5	1258644	TERT	NM_198255;NM_198253	body
cg24931138	5	1258916	TERT	NM_198255;NM_198253	body
cg05521538	5	1258994	TERT	NM_198255;NM_198253	body
cg08295072	5	1260335	TERT	NM_198255;NM_198253	body
cg19977628	5	1262072	TERT	NM_198255;NM_198253	body
cg08934976	5	1264529	TERT	NM_198255;NM_198253	body
cg26336790	5	1264568	TERT	NM_198255;NM_198253	body
cg10158850	5	1266145	TERT	NM_198255;NM_198253	body
cg14958080	5	1266374	TERT	NM_198255;NM_198253	body
cg06942978	5	1266595	TERT	NM_198255;NM_198253	body
cg22122229	5	1268644	TERT	NM_198255;NM_198253	body
cg24908166	5	1268800	TERT	NM_198255;NM_198253	body
cg16429735	5	1268949	TERT	NM_198255;NM_198253	body
cg04019076	5	1269992	TERT	NM_198255;NM_198253	body
cg15927295	5	1270057	TERT	NM_198255;NM_198253	body
cg23498254	5	1270152	TERT	NM_198255;NM_198253	body
cg04021502	5	1270598	TERT	NM_198255;NM_198253	body
cg24131141	5	1270787	TERT	NM_198255;NM_198253	body
cg13449354	5	1270923	TERT	NM_198255;NM_198253	body
cg01256882	5	1271100	TERT	NM_198255;NM_198253	body
cg20441553	5	1271821	TERT	NM_198255;NM_198253	body
cg05452618	5	1271848	TERT	NM_198255;NM_198253	body
cg26221342	5	1272400	TERT	NM_198255;NM_198253	body
cg27298526	5	1273939	TERT	NM_198255;NM_198253	body
cg02601800	5	1274702	TERT	NM_198255;NM_198253	body
cg22989209	5	1274847	TERT	NM_198255;NM_198253	body
cg00540850	5	1277126	TERT	NM_198255;NM_198253	body
cg25353384	5	1277224	TERT	NM_198255;NM_198253	body
cg04526883	5	1277596	TERT	NM_198255;NM_198253	body
cg21956099	5	1278018	TERT	NM_198255;NM_198253	body
cg06560300	5	1278791	TERT	NM_198255;NM_198253	body
cg06674436	5	1278864	TERT	NM_198255;NM_198253	body
cg11832804	5	1279449	TERT	NM_198255;NM_198253	body
cg08994336	5	1279526	TERT	NM_198255;NM_198253	body
cg07728485	5	1279582	TERT	NM_198255;NM_198253	body
cg00624418	5	1282357	TERT	NM_198255;NM_198253	body
cg03935379	5	1282703	TERT	NM_198255;NM_198253	body
cg19867481	5	1282984	TERT	NM_198255;NM_198253	body
cg25641025	5	1283106	TERT	NM_198255;NM_198253	body
cg23827991	5	1283243	TERT	NM_198255;NM_198253	body
cg00728907	5	1285487	TERT	NM_198255;NM_198253	body
cg16110411	5	1286162	TERT	NM_198255;NM_198253	body
cg17765437	5	1286354	TERT	NM_198255;NM_198253	body
cg00811166	5	1288569	TERT	NM_198255;NM_198253	body
cg14793430	5	1289007	TERT	NM_198255;NM_198253	body
cg07507801	5	1291235	TERT	NM_198255;NM_198253	body
cg16750953	5	1291888	TERT	NM_198255;NM_198253	body
cg02048657	5	1293231	TERT	NM_198255;NM_198253	body
cg11666982	5	1293871	TERT	NM_198255;NM_198253	body
cg24881558	5	1294198	TERT	NM_198255;NM_198253	body
cg16051228	5	1294576	TERT	NM_198255;NM_198253	body
cg02545192	5	1294729	TERT	NM_198255;NM_198253	body
cg10896616	5	1295267	TERT	NM_198255;NM_198253	promoter
cg01360627	6	31544931	TNF	NM_000594	body
cg05952498	6	31545257	TNF	NM_000594	body
cg09637172	6	31545252	TNF	NM_000594	body
cg17741993	6	31544694	TNF	NM_000594	body
cg23384708	6	31544934	TNF	NM_000594	body
cg01569083	6	31543289	TNF	NM_000594	promoter
cg10650821	6	31543686	TNF	NM_000594	promoter
cg10717214	6	31543557	TNF	NM_000594	promoter
cg11484872	6	31543169	TNF	NM_000594	promoter
cg12681001	6	31543540	TNF	NM_000594	promoter
cg21222743	6	31543545	TNF	NM_000594	promoter
cg24452282	6	31542740	TNF	NM_000594	promoter
cg26029345	8	22960820	TNFRSF10C	NM_003841	body
cg01407244	8	22961007	TNFRSF10C	NM_003841	body
cg02938601	8	22961088	TNFRSF10C	NM_003841	body
cg23221723	8	22963367	TNFRSF10C	NM_003841	body
cg00765127	8	22959168	TNFRSF10C	NM_003841	promoter
cg21626820	8	22959466	TNFRSF10C	NM_003841	promoter
cg13169515	8	22959776	TNFRSF10C	NM_003841	promoter
cg18545076	8	22960177	TNFRSF10C	NM_003841	promoter
cg15302296	8	22960251	TNFRSF10C	NM_003841	promoter
cg08783300	8	22960257	TNFRSF10C	NM_003841	promoter
cg16175263	8	22960385	TNFRSF10C	NM_003841	promoter
cg23831143	8	22960427	TNFRSF10C	NM_003841	promoter
cg26500398	8	22974616	TNFRSF10C	NM_003841	promoter
cg09237849	8	22974668	TNFRSF10C	NM_003841	promoter
cg27090216	8	22960461	TNFRSF10C;TNFRSF10C	NM_003841	promoter
cg08309809	8	22960572	TNFRSF10C;TNFRSF10C	NM_003841	promoter
cg23965061	8	22960599	TNFRSF10C;TNFRSF10C	NM_003841	promoter

## Sheet: ST2
Supplementary Table 2: HM450K probes analyzed in melanomas and melanocytes
ID	Chromosome	MAPINFO	Gene name	UCSC Accession (transcripts)	Genic region
cg02520660	3	52441080	BAP1	NM_004656	body
cg03913989	3	52436356	BAP1	NM_004656	body
cg05908979	3	52443702	BAP1	NM_004656	body
cg16871520	3	52442033	BAP1	NM_004656	body
cg22753768	3	52443424	BAP1	NM_004656	body
cg00794529	3	52445096	BAP1	NM_004656	promoter
cg02503646	3	52444059	BAP1	NM_004656	promoter
cg05442719	3	52444710	BAP1	NM_004656	promoter
cg09096430	3	52444765	BAP1	NM_004656	promoter
cg10449522	3	52444714	BAP1	NM_004656	promoter
cg10956904	3	52443970	BAP1	NM_004656	promoter
cg12859382	3	52445103	BAP1	NM_004656	promoter
cg16841708	3	52445226	BAP1	NM_004656	promoter
cg24291822	3	52444833	BAP1	NM_004656	promoter
cg25749966	3	52443976	BAP1	NM_004656	promoter
cg19542346	12	58145283	CDK4	NM_000075	body
cg22870189	12	58145316	CDK4	NM_000075	body
cg03249863	12	58147425	CDK4	NM_000075	promoter
cg03829839	12	58146821	CDK4	NM_000075	promoter
cg07116851	12	58146173	CDK4	NM_000075	promoter
cg07788451	12	58146524	CDK4	NM_000075	promoter
cg09096528	12	58146350	CDK4	NM_000075	promoter
cg16716518	12	58145986	CDK4	NM_000075	promoter
cg16807911	12	58145918	CDK4	NM_000075	promoter
cg20409636	12	58146180	CDK4	NM_000075	promoter
cg23145915	12	58146234	CDK4	NM_000075	promoter
cg23535526	12	58146164	CDK4	NM_000075	promoter
cg24631547	12	58147265	CDK4	NM_000075	promoter
cg27405484	12	58146470	CDK4	NM_000075	promoter
cg27479817	12	58146348	CDK4	NM_000075	promoter
cg03079681	9	21994223	CDKN2A	NM_058195	promoter
cg07562918	9	21994435	CDKN2A	NM_058195	promoter
cg10848754	9	21995733	CDKN2A	NM_058195	promoter
cg14430974	9	21995735	CDKN2A	NM_058195	promoter
cg01819568	4	55528138	KIT	NM_000222;NM_001093772	Body
cg02883198	4	55543682	KIT	NM_000222;NM_001093772	Body
cg05786661	4	55525106	KIT	NM_000222;NM_001093772	Body
cg07156814	4	55592838	KIT	NM_000222;NM_001093772	Body
cg17854066	4	55575932	KIT	NM_000222;NM_001093772	Body
cg17891820	4	55524400	KIT	NM_000222;NM_001093772	Body
cg18836493	4	55524333	KIT	NM_000222;NM_001093772	Body
cg19041419	4	55527240	KIT	NM_000222;NM_001093772	Body
cg24867302	4	55534703	KIT	NM_000222;NM_001093772	Body
cg06483432	4	55523233	KIT	NM_000222;NM_001093772	promoter
cg10087973	4	55524199	KIT	NM_001093772;NM_000222	promoter
cg11935854	4	55524145	KIT	NM_000222;NM_001093772;NM_001093772;NM_000222	promoter
cg23370536	4	55523824	KIT	NM_000222;NM_001093772	promoter
cg27154163	4	55523756	KIT	NM_000222;NM_001093772	promoter
cg02025435	16	89986317	MC1R	NM_002386	promoter
cg06475006	16	89985975	MC1R	NM_002386	promoter
cg07260333	16	89986946	MC1R	NM_002386	promoter
cg08627397	16	89984028	MC1R	NM_002386	promoter
cg09028487	16	89985162	MC1R	NM_002386	promoter
cg09883524	16	89984247	MC1R	NM_002386	promoter
cg14696348	16	89984517	MC1R	NM_002386	promoter
cg16790239	16	89985254	MC1R	NM_002386	promoter
cg23057051	16	89984268	MC1R	NM_002386	promoter
cg00149734	10	131454304	MGMT	NM_002412	body
cg00198994	10	131309402	MGMT	NM_002412	body
cg00639517	10	131505762	MGMT	NM_002412	body
cg00657202	10	131309164	MGMT	NM_002412	body
cg00904483	10	131354873	MGMT	NM_002412	body
cg00981003	10	131451000	MGMT	NM_002412	body
cg01204683	10	131498456	MGMT	NM_002412	body
cg02172216	10	131514248	MGMT	NM_002412	body
cg02381948	10	131355112	MGMT	NM_002412	body
cg02634492	10	131293370	MGMT	NM_002412	body
cg02803836	10	131412507	MGMT	NM_002412	body
cg02941816	10	131265696	MGMT	NM_002412	body
cg02981064	10	131361165	MGMT	NM_002412	body
cg03271907	10	131412643	MGMT	NM_002412	body
cg03292473	10	131363453	MGMT	NM_002412	body
cg03639152	10	131477613	MGMT	NM_002412	body
cg03748042	10	131505789	MGMT	NM_002412	body
cg04425788	10	131425198	MGMT	NM_002412	body
cg04436810	10	131365343	MGMT	NM_002412	body
cg04473030	10	131354782	MGMT	NM_002412	body
cg04540870	10	131506103	MGMT	NM_002412	body
cg04876500	10	131367623	MGMT	NM_002412	body
cg05596517	10	131320214	MGMT	NM_002412	body
cg05611777	10	131334690	MGMT	NM_002412	body
cg05714579	10	131428358	MGMT	NM_002412	body
cg05972792	10	131560421	MGMT	NM_002412	body
cg06070493	10	131365281	MGMT	NM_002412	body
cg06209143	10	131448811	MGMT	NM_002412	body
cg06216683	10	131445209	MGMT	NM_002412	body
cg06401999	10	131541586	MGMT	NM_002412	body
cg06566239	10	131361472	MGMT	NM_002412	body
cg06709661	10	131341093	MGMT	NM_002412	body
cg06874216	10	131477661	MGMT	NM_002412	body
cg07126542	10	131363429	MGMT	NM_002412	body
cg07367735	10	131559682	MGMT	NM_002412	body
cg07448909	10	131361540	MGMT	NM_002412	body
cg07554771	10	131557157	MGMT	NM_002412	body
cg07828472	10	131323986	MGMT	NM_002412	body
cg07933035	10	131557294	MGMT	NM_002412	body
cg08883995	10	131389152	MGMT	NM_002412	body
cg09757049	10	131334866	MGMT	NM_002412	body
cg10215460	10	131356400	MGMT	NM_002412	body
cg10333959	10	131354940	MGMT	NM_002412	body
cg10366851	10	131406630	MGMT	NM_002412	body
cg10744297	10	131559596	MGMT	NM_002412	body
cg11019008	10	131425282	MGMT	NM_002412	body
cg11223735	10	131517396	MGMT	NM_002412	body
cg11235543	10	131557193	MGMT	NM_002412	body
cg11309842	10	131341115	MGMT	NM_002412	body
cg12981137	10	131265575	MGMT	NM_002412	body
cg13171643	10	131324189	MGMT	NM_002412	body
cg13405636	10	131517465	MGMT	NM_002412	body
cg13474692	10	131441327	MGMT	NM_002412	body
cg14273607	10	131450532	MGMT	NM_002412	body
cg14312783	10	131504572	MGMT	NM_002412	body
cg14475381	10	131401268	MGMT	NM_002412	body
cg15367698	10	131450970	MGMT	NM_002412	body
cg15658262	10	131502829	MGMT	NM_002412	body
cg16255663	10	131350999	MGMT	NM_002412	body
cg16259047	10	131340512	MGMT	NM_002412	body
cg16698623	10	131412968	MGMT	NM_002412	body
cg16942891	10	131354895	MGMT	NM_002412	body
cg18038372	10	131404769	MGMT	NM_002412	body
cg18064754	10	131367541	MGMT	NM_002412	body
cg18128898	10	131541491	MGMT	NM_002412	body
cg18460575	10	131428401	MGMT	NM_002412	body
cg18502933	10	131380610	MGMT	NM_002412	body
cg18594706	10	131340621	MGMT	NM_002412	body
cg18651291	10	131445468	MGMT	NM_002412	body
cg18778347	10	131505869	MGMT	NM_002412	body
cg18862686	10	131479347	MGMT	NM_002412	body
cg19179102	10	131479437	MGMT	NM_002412	body
cg19680672	10	131412579	MGMT	NM_002412	body
cg19806483	10	131351075	MGMT	NM_002412	body
cg20537325	10	131348421	MGMT	NM_002412	body
cg20778669	10	131355217	MGMT	NM_002412	body
cg22575127	10	131330739	MGMT	NM_002412	body
cg22939703	10	131357171	MGMT	NM_002412	body
cg23235067	10	131560100	MGMT	NM_002412	body
cg23465978	10	131330293	MGMT	NM_002412	body
cg24580056	10	131321587	MGMT	NM_002412	body
cg24747557	10	131355152	MGMT	NM_002412	body
cg24755725	10	131350939	MGMT	NM_002412	body
cg24810646	10	131363388	MGMT	NM_002412	body
cg25063211	10	131478848	MGMT	NM_002412	body
cg25145165	10	131560390	MGMT	NM_002412	body
cg25394042	10	131304833	MGMT	NM_002412	body
cg25557018	10	131425215	MGMT	NM_002412	body
cg25881985	10	131367501	MGMT	NM_002412	body
cg26102564	10	131424627	MGMT	NM_002412	body
cg26127080	10	131309299	MGMT	NM_002412	body
cg26201213	10	131265796	MGMT	NM_002412	body
cg26279216	10	131506261	MGMT	NM_002412	body
cg26976729	10	131361502	MGMT	NM_002412	body
cg27000233	10	131560029	MGMT	NM_002412	body
cg27041381	10	131357203	MGMT	NM_002412	body
cg27056559	10	131348484	MGMT	NM_002412	body
cg27429313	10	131514331	MGMT	NM_002412	body
cg27483317	10	131517424	MGMT	NM_002412	body
cg02802904	10	131265470	MGMT	NM_002412	promoter
cg05068430	10	131265416	MGMT	NM_002412	promoter
cg09450835	10	131264198	MGMT	NM_002412	promoter
cg09993459	10	131264102	MGMT	NM_002412	promoter
cg12434587	10	131265209	MGMT	NM_002412	promoter
cg14194875	10	131265137	MGMT	NM_002412	promoter
cg14677612	10	131263962	MGMT	NM_002412	promoter
cg16215402	10	131265405	MGMT	NM_002412	promoter
cg16850444	10	131264597	MGMT	NM_002412	promoter
cg18026026	10	131265411	MGMT	NM_002412	promoter
cg18642179	10	131264312	MGMT	NM_002412	promoter
cg19054785	10	131264145	MGMT	NM_002412	promoter
cg19706602	10	131265435	MGMT	NM_002412	promoter
cg26950715	10	131264786	MGMT	NM_002412	promoter
cg02643677	3	69997232	MITF	NM_000248	body
cg09678667	3	70008541	MITF	NM_000248	body
cg12441997	3	70008488	MITF	NM_000248	body
cg13636907	3	69990481	MITF	NM_000248	body
cg25129985	3	70008521	MITF	NM_000248	body
cg06640206	3	69985594	MITF	NM_000248	promoter
cg11038507	3	69985375	MITF	NM_000248	promoter
cg16905280	3	69985202	MITF	NM_000248	promoter
cg00130817	3	69928180	MITF	NM_006722	body
cg01113900	3	69925279	MITF	NM_006722	body
cg02643677	3	69997232	MITF	NM_006722	body
cg03489020	3	69819855	MITF	NM_006722	body
cg03831180	3	69915302	MITF	NM_006722	body
cg03851970	3	69932052	MITF	NM_006722	body
cg04535746	3	69928232	MITF	NM_006722	body
cg06640206	3	69985594	MITF	NM_006722	body
cg06789445	3	69942668	MITF	NM_006722	body
cg08652499	3	69924342	MITF	NM_006722	body
cg09678667	3	70008541	MITF	NM_006722	body
cg11038507	3	69985375	MITF	NM_006722	body
cg11287400	3	69914738	MITF	NM_006722	body
cg12441997	3	70008488	MITF	NM_006722	body
cg13523819	3	69915449	MITF	NM_006722	body
cg13636907	3	69990481	MITF	NM_006722	body
cg16905280	3	69985202	MITF	NM_006722	body
cg18503031	3	69915406	MITF	NM_006722	body
cg22875984	3	69822512	MITF	NM_006722	body
cg25129985	3	70008521	MITF	NM_006722	body
cg09325003	3	69812885	MITF	NM_006722	promoter
cg13685139	3	69812820	MITF	NM_006722	promoter
cg15449049	3	69812125	MITF	NM_006722	promoter
cg15909737	3	69811645	MITF	NM_006722	promoter
cg02643677	3	69997232	MITF	NM_198158	body
cg09678667	3	70008541	MITF	NM_198158	body
cg12441997	3	70008488	MITF	NM_198158	body
cg13636907	3	69990481	MITF	NM_198158	body
cg25129985	3	70008521	MITF	NM_198158	body
cg06640206	3	69985594	MITF	NM_198158	promoter
cg11038507	3	69985375	MITF	NM_198158	promoter
cg16905280	3	69985202	MITF	NM_198158	promoter
cg00130817	3	69928180	MITF	NM_198159	body
cg01113900	3	69925279	MITF	NM_198159	body
cg02643677	3	69997232	MITF	NM_198159	body
cg03489020	3	69819855	MITF	NM_198159	body
cg03831180	3	69915302	MITF	NM_198159	body
cg03851970	3	69932052	MITF	NM_198159	body
cg04535746	3	69928232	MITF	NM_198159	body
cg06640206	3	69985594	MITF	NM_198159	body
cg06789445	3	69942668	MITF	NM_198159	body
cg07499607	3	69789199	MITF	NM_198159	body
cg07884487	3	69789167	MITF	NM_198159	body
cg08463543	3	69788984	MITF	NM_198159	body
cg08652499	3	69924342	MITF	NM_198159	body
cg09325003	3	69812885	MITF	NM_198159	body
cg09678667	3	70008541	MITF	NM_198159	body
cg11038507	3	69985375	MITF	NM_198159	body
cg11287400	3	69914738	MITF	NM_198159	body
cg12441997	3	70008488	MITF	NM_198159	body
cg13523819	3	69915449	MITF	NM_198159	body
cg13636907	3	69990481	MITF	NM_198159	body
cg13685139	3	69812820	MITF	NM_198159	body
cg15449049	3	69812125	MITF	NM_198159	body
cg15909737	3	69811645	MITF	NM_198159	body
cg16905280	3	69985202	MITF	NM_198159	body
cg17997310	3	69788878	MITF	NM_198159	body
cg18496212	3	69797108	MITF	NM_198159	body
cg18503031	3	69915406	MITF	NM_198159	body
cg22875984	3	69822512	MITF	NM_198159	body
cg25129985	3	70008521	MITF	NM_198159	body
cg00838150	3	69788442	MITF	NM_198159	promoter
cg05277991	3	69788295	MITF	NM_198159	promoter
cg07231544	3	69788290	MITF	NM_198159	promoter
cg10581281	3	69788259	MITF	NM_198159	promoter
cg14246617	3	69788840	MITF	NM_198159	promoter
cg00130817	3	69928180	MITF	NM_198177	body
cg01113900	3	69925279	MITF	NM_198177	body
cg02643677	3	69997232	MITF	NM_198177	body
cg03851970	3	69932052	MITF	NM_198177	body
cg04535746	3	69928232	MITF	NM_198177	body
cg06640206	3	69985594	MITF	NM_198177	body
cg06789445	3	69942668	MITF	NM_198177	body
cg08652499	3	69924342	MITF	NM_198177	body
cg09678667	3	70008541	MITF	NM_198177	body
cg11038507	3	69985375	MITF	NM_198177	body
cg12441997	3	70008488	MITF	NM_198177	body
cg13636907	3	69990481	MITF	NM_198177	body
cg16905280	3	69985202	MITF	NM_198177	body
cg25129985	3	70008521	MITF	NM_198177	body
cg03831180	3	69915302	MITF	NM_198177	promoter
cg11287400	3	69914738	MITF	NM_198177	promoter
cg13523819	3	69915449	MITF	NM_198177	promoter
cg18503031	3	69915406	MITF	NM_198177	promoter
cg02643677	3	69997232	MITF	NM_198178	body
cg03851970	3	69932052	MITF	NM_198178	body
cg06640206	3	69985594	MITF	NM_198178	body
cg06789445	3	69942668	MITF	NM_198178	body
cg09678667	3	70008541	MITF	NM_198178	body
cg11038507	3	69985375	MITF	NM_198178	body
cg12441997	3	70008488	MITF	NM_198178	body
cg13636907	3	69990481	MITF	NM_198178	body
cg16905280	3	69985202	MITF	NM_198178	body
cg25129985	3	70008521	MITF	NM_198178	body
cg00130817	3	69928180	MITF	NM_198178	promoter
cg04535746	3	69928232	MITF	NM_198178	promoter
cg05534473	16	23652404	PALB2	NM_024675	body
cg08350734	16	23652352	PALB2	NM_024675	body
cg09500317	16	23652388	PALB2	NM_024675	body
cg10514594	16	23649887	PALB2	NM_024675	body
cg15042806	16	23652268	PALB2	NM_024675	body
cg00905951	16	23652875	PALB2	NM_024675	promoter
cg02735133	16	23652915	PALB2	NM_024675	promoter
cg03524104	16	23653048	PALB2	NM_024675	promoter
cg04035070	16	23653174	PALB2	NM_024675	promoter
cg04961445	16	23652859	PALB2	NM_024675	promoter
cg05002041	16	23652837	PALB2	NM_024675	promoter
cg07627390	16	23652638	PALB2	NM_024675	promoter
cg07866179	16	23652650	PALB2	NM_024675	promoter
cg08762306	16	23652796	PALB2	NM_024675	promoter
cg09705885	16	23652625	PALB2	NM_024675	promoter
cg10269081	16	23652786	PALB2	NM_024675	promoter
cg27568561	16	23652856	PALB2	NM_024675	promoter
cg04594027	7	124498272	POT1	NM_001042594	body
cg00357238	7	124570053	POT1	NM_001042594	promoter
cg00448395	7	124570359	POT1	NM_001042594	promoter
cg05285228	7	124571219	POT1	NM_001042594	promoter
cg10172801	7	124570059	POT1	NM_001042594	promoter
cg13903756	7	124570181	POT1	NM_001042594	promoter
cg14340114	7	124570081	POT1	NM_001042594	promoter
cg15654127	7	124569883	POT1	NM_001042594	promoter
cg15654127	7	124569883	POT1	NM_001042594	promoter
cg19552044	7	124570047	POT1	NM_001042594	promoter
cg21026078	7	124569713	POT1	NM_001042594	promoter
cg04594027	7	124498272	POT1	NM_015450	body
cg00357238	7	124570053	POT1	NM_015450	promoter
cg00448395	7	124570359	POT1	NM_015450	promoter
cg05285228	7	124571219	POT1	NM_015450	promoter
cg10172801	7	124570059	POT1	NM_015450	promoter
cg13903756	7	124570181	POT1	NM_015450	promoter
cg14340114	7	124570081	POT1	NM_015450	promoter
cg15654127	7	124569883	POT1	NM_015450	promoter
cg15654127	7	124569883	POT1	NM_015450	promoter
cg19552044	7	124570047	POT1	NM_015450	promoter
cg21026078	7	124569713	POT1	NM_015450	promoter
cg04594027	7	124498272	POT1	NR_003102	body
cg15654127	7	124569883	POT1	NR_003102	body
cg21026078	7	124569713	POT1	NR_003102	body
cg00357238	7	124570053	POT1	NR_003102	promoter
cg00448395	7	124570359	POT1	NR_003102	promoter
cg05285228	7	124571219	POT1	NR_003102	promoter
cg10172801	7	124570059	POT1	NR_003102	promoter
cg13903756	7	124570181	POT1	NR_003102	promoter
cg14340114	7	124570081	POT1	NR_003102	promoter
cg19552044	7	124570047	POT1	NR_003102	promoter
cg04594027	7	124498272	POT1	NR_003103	body
cg15654127	7	124569883	POT1	NR_003103	body
cg21026078	7	124569713	POT1	NR_003103	body
cg00357238	7	124570053	POT1	NR_003103	promoter
cg00448395	7	124570359	POT1	NR_003103	promoter
cg05285228	7	124571219	POT1	NR_003103	promoter
cg10172801	7	124570059	POT1	NR_003103	promoter
cg13903756	7	124570181	POT1	NR_003103	promoter
cg14340114	7	124570081	POT1	NR_003103	promoter
cg19552044	7	124570047	POT1	NR_003103	promoter
cg04594027	7	124498272	POT1	NR_003104	body
cg15654127	7	124569883	POT1	NR_003104	body
cg21026078	7	124569713	POT1	NR_003104	body
cg00357238	7	124570053	POT1	NR_003104	promoter
cg00448395	7	124570359	POT1	NR_003104	promoter
cg05285228	7	124571219	POT1	NR_003104	promoter
cg10172801	7	124570059	POT1	NR_003104	promoter
cg13903756	7	124570181	POT1	NR_003104	promoter
cg14340114	7	124570081	POT1	NR_003104	promoter
cg19552044	7	124570047	POT1	NR_003104	promoter
cg07380026	5	1296007	TERT	NM_198253;NM_198255	promoter
cg11625005	5	1295737	TERT	NM_198253;NM_198255	promoter
cg17166338	5	1295969	TERT	NM_198253;NM_198255	promoter
cg21515023	5	1253833	TERT	NM_198253;NM_198255	promoter
cg26006951	5	1295988	TERT	NM_198253;NM_198255	promoter
cg00540850	5	1277126	TERT	NM_198255;NM_198253	body
cg00624418	5	1282357	TERT	NM_198255;NM_198253	body
cg00728907	5	1285487	TERT	NM_198255;NM_198253	body
cg00811166	5	1288569	TERT	NM_198255;NM_198253	body
cg01256882	5	1271100	TERT	NM_198255;NM_198253	body
cg02048657	5	1293231	TERT	NM_198255;NM_198253	body
cg02545192	5	1294729	TERT	NM_198255;NM_198253	body
cg02601800	5	1274702	TERT	NM_198255;NM_198253	body
cg03935379	5	1282703	TERT	NM_198255;NM_198253	body
cg04019076	5	1269992	TERT	NM_198255;NM_198253	body
cg04021502	5	1270598	TERT	NM_198255;NM_198253	body
cg04526883	5	1277596	TERT	NM_198255;NM_198253	body
cg05452618	5	1271848	TERT	NM_198255;NM_198253	body
cg05521538	5	1258994	TERT	NM_198255;NM_198253	body
cg05934984	5	1258644	TERT	NM_198255;NM_198253	body
cg06560300	5	1278791	TERT	NM_198255;NM_198253	body
cg06674436	5	1278864	TERT	NM_198255;NM_198253	body
cg06942978	5	1266595	TERT	NM_198255;NM_198253	body
cg07507801	5	1291235	TERT	NM_198255;NM_198253	body
cg07728485	5	1279582	TERT	NM_198255;NM_198253	body
cg08295072	5	1260335	TERT	NM_198255;NM_198253	body
cg08934976	5	1264529	TERT	NM_198255;NM_198253	body
cg08994336	5	1279526	TERT	NM_198255;NM_198253	body
cg09088107	5	1254048	TERT	NM_198255;NM_198253	body
cg10070104	5	1257221	TERT	NM_198255;NM_198253	body
cg10158850	5	1266145	TERT	NM_198255;NM_198253	body
cg10878976	5	1257084	TERT	NM_198255;NM_198253	body
cg11666982	5	1293871	TERT	NM_198255;NM_198253	body
cg11832804	5	1279449	TERT	NM_198255;NM_198253	body
cg13390570	5	1255616	TERT	NM_198255;NM_198253	body
cg13449354	5	1270923	TERT	NM_198255;NM_198253	body
cg14783639	5	1257034	TERT	NM_198255;NM_198253	body
cg14793430	5	1289007	TERT	NM_198255;NM_198253	body
cg14958080	5	1266374	TERT	NM_198255;NM_198253	body
cg15927295	5	1270057	TERT	NM_198255;NM_198253	body
cg16051228	5	1294576	TERT	NM_198255;NM_198253	body
cg16110411	5	1286162	TERT	NM_198255;NM_198253	body
cg16168424	5	1253909	TERT	NM_198255;NM_198253	body
cg16429735	5	1268949	TERT	NM_198255;NM_198253	body
cg16574643	5	1253879	TERT	NM_198255;NM_198253	body
cg16750953	5	1291888	TERT	NM_198255;NM_198253	body
cg17249224	5	1257061	TERT	NM_198255;NM_198253	body
cg17765437	5	1286354	TERT	NM_198255;NM_198253	body
cg18302637	5	1254777	TERT	NM_198255;NM_198253	body
cg19867481	5	1282984	TERT	NM_198255;NM_198253	body
cg19977628	5	1262072	TERT	NM_198255;NM_198253	body
cg20441553	5	1271821	TERT	NM_198255;NM_198253	body
cg21956099	5	1278018	TERT	NM_198255;NM_198253	body
cg22122229	5	1268644	TERT	NM_198255;NM_198253	body
cg22989209	5	1274847	TERT	NM_198255;NM_198253	body
cg23498254	5	1270152	TERT	NM_198255;NM_198253	body
cg23827991	5	1283243	TERT	NM_198255;NM_198253	body
cg24131141	5	1270787	TERT	NM_198255;NM_198253	body
cg24881558	5	1294198	TERT	NM_198255;NM_198253	body
cg24908166	5	1268800	TERT	NM_198255;NM_198253	body
cg24931138	5	1258916	TERT	NM_198255;NM_198253	body
cg25353384	5	1277224	TERT	NM_198255;NM_198253	body
cg25641025	5	1283106	TERT	NM_198255;NM_198253	body
cg26221342	5	1272400	TERT	NM_198255;NM_198253	body
cg26336790	5	1264568	TERT	NM_198255;NM_198253	body
cg27298526	5	1273939	TERT	NM_198255;NM_198253	body
cg10896616	5	1295267	TERT	NM_198255;NM_198253	promoter
cg01360627	6	31544931	TNF	NM_000594	body
cg05952498	6	31545257	TNF	NM_000594	body
cg09637172	6	31545252	TNF	NM_000594	body
cg17741993	6	31544694	TNF	NM_000594	body
cg23384708	6	31544934	TNF	NM_000594	body
cg01569083	6	31543289	TNF	NM_000594	promoter
cg10650821	6	31543686	TNF	NM_000594	promoter
cg10717214	6	31543557	TNF	NM_000594	promoter
cg11484872	6	31543169	TNF	NM_000594	promoter
cg12681001	6	31543540	TNF	NM_000594	promoter
cg21222743	6	31543545	TNF	NM_000594	promoter
cg24452282	6	31542740	TNF	NM_000594	promoter
cg01407244	8	22961007	TNFRSF10C	NM_003841	body
cg23221723	8	22963367	TNFRSF10C	NM_003841	body
cg26029345	8	22960820	TNFRSF10C	NM_003841	body
cg00765127	8	22959168	TNFRSF10C	NM_003841	promoter
cg08309809	8	22960572	TNFRSF10C	NM_003841	promoter
cg08783300	8	22960257	TNFRSF10C	NM_003841	promoter
cg09237849	8	22974668	TNFRSF10C	NM_003841	promoter
cg13169515	8	22959776	TNFRSF10C	NM_003841	promoter
cg15302296	8	22960251	TNFRSF10C	NM_003841	promoter
cg16175263	8	22960385	TNFRSF10C	NM_003841	promoter
cg18545076	8	22960177	TNFRSF10C	NM_003841	promoter
cg21626820	8	22959466	TNFRSF10C	NM_003841	promoter
cg23831143	8	22960427	TNFRSF10C	NM_003841	promoter
cg23965061	8	22960599	TNFRSF10C	NM_003841	promoter
cg26500398	8	22974616	TNFRSF10C	NM_003841	promoter
cg27090216	8	22960461	TNFRSF10C	NM_003841	promoter

## Sheet: ST3
Supplementary Table 3: DNA methylation levels of melanoma suscetibility genes in peripheral blood of melanoma patients (hereditary melanoma CDKN2A-mutated, hereditary melanoma CDKNA-wildtype, sporadic melanoma) and controls.
Gene name	Chromosome	UCSC_Accession (transcripts)	Genic region	CpG loci number (HM450K)	Controls (SD)	hereditary melanoma CDKN2A-mutated (SD)	Sporadic melanoma (SD)	Hereditary melanoma CDKN2A-wildtype (SD)	P-value
BAP1	3	NM_004656	body	5	0.60 (0.44)	0.59 (0.45)	0.59 (0.44)	0.59 (0.44)	0.9841
	3	NM_004656	promoter	10	0.04 (0.025)	0.03 (0.02)	0.05 (0.03)	0.05 (0.03)	0.3228
CDK4	12	NM_000075	body	2	0.32 (0.24)	0.34 (0.28)	0.33 (0.24)	0.32 (0.24)	0.761
	12	NM_000075	promoter	13	0.26 (0.36)	0.25 (0.37)	0.25 (0.36)	0.25 (0.35)	0.998
CDKN2A	9	NM_058195	promoter	5	0.07 (0.03)	0.067 (0.02)	0.07 (0.04)	0.08 (0.04)	0.6174
MC1R	16	NM_002386	promoter	9	0.35 (0.45)	0.36 (0.45)	0.35 (0.44)	0.36 (0.44)	0.9513
MGMT	10	NM_002412	promoter	15	0.45 (0.44)	0.45 (0.45)	0.45 (0.44)	0.45 (0.44)	0.9859
	10	NM_002412	body	104	0.88 (0.16)	0.89 (0.15)	0.87 (0.16)	0.87 (0.16)	0.0198
MITF	3	NM_000248	promoter	3	0.96 (0.03)	0.96 (8.4e-3)	0.93 (0.04)	0.94 (0.03)	0.536
	3	NM_000248	body	5	0.95 (0.02)	0.96 (0.02)	0.94 (0.03)	0.94 (0.031)	0.6529
	3	NM_006722	promoter	4	0.80 (0.17)	0.81 (0.18)	0.78 (0.17)	0.79 (0.16)	0.7604
	3	NM_006722	body	20	0.87 (0.13)	0.89 (0.12)	0.87 (0.12)	0.87 (0.12)	0.8751
	3	NM_198158	promoter	3	0.96 (0.03)	0.96 (8.4e-3)	0.93 (0.04)	0.94 (0.03)	0.536
	3	NM_198158	body	5	0.95 (0.02)	0.96 (0.02)	0.94 (0.03)	0.94 (0.03)	0.6529
	3	NM_198159	promoter	5	0.03 (0.023)	0.03 (0.02)	0.03 (0.03)	0.029 (0.03)	0.9969
	3	NM_198159	body	29	0.73 (0.32)	0.74 (0.32)	0.73 (0.31)	0.73 (0.32)	0.9113
	3	NM_198177	promoter	4	0.79 (0.20)	0.81 (0.19)	0.79 (0.21)	0.79 (0.20)	0.9363
	3	NM_198177	body	14	0.91 (0.09)	0.92 (0.09)	0.91 (0.09)	0.91 (0.09)	0.8338
	3	NM_198178	promoter	2	0.92 (0.08)	0.93 (0.07)	0.94 (0.06)	0.93 (0.07)	0.6823
	3	NM_198178	body	10	0.93 (0.08)	0.94 (0.08)	0.92 (0.08)	0.92 (0.08)	0.5498
PALB2	16	NM_024675	body	5	0.23 (0.41)	0.22 (0.42)	0.24 (0.41)	0.24 (0.41)	0.7709
	16	NM_024675	promoter	12	0.07 (0.10)	0.06 (0.10)	0.06 (0.08)	0.07 (0.09)	0.7875
POT1	7	NM_001042594	body	1	0.96 (0.02)	0.97 (0.01)	0.95 (0.01)	0.95 (0.02)	0.3916
	7	NM_001042594	promoter	12	0.23 (0.35)	0.23 (0.36)	0.23 (0.34)	0.23 (0.34)	0.8786
	7	NM_015450	body	2	0.96 (3e-3)	0.97 (2.3e-3)	0.95 (6.7e-4)	0.95 (4.2e-3)	0.0833
	7	NM_015450	promoter	11	0.16 (0.27)	0.16 (0.29)	0.17 (0.27)	0.16 (0.26)	0.8105
	7	NR_003102	body	5	0.51 (0.48)	0.51 (0.48)	0.51 (0.47)	0.50 (0.47)	0.9922
	7	NR_003102	promoter	7	0.16 (0.28)	0.17 (0.31)	0.17 (0.29)	0.17 (0.28)	0.949
	7	NR_003103	body	5	0.51 (0.48)	0.51 (0.48)	0.51 (0.47)	0.50 (0.47)	0.922
	7	NR_003103	promoter	7	0.16 (0.28)	0.17 (0.31)	0.17 (0.29)	0.17 (0.28)	0.949
	7	NR_003104	body	5	0.51 (0.48)	0.51 (0.48)	0.51 (0.47)	0.50 (0.47)	0.922
	7	NR_003104	promoter	7	0.16 (0.28)	0.17 (0.31)	0.17 (0.29)	0.17 (0.28)	0.949
TERT	5	NM_198255;NM_198253	body	61	0.87 (0.14)	0.88 (0.14)	0.86 (0.14)	0.86 (0.14)	0.106
	5	NM_198253;NM_198255	promoter	6	0.61 (0.32)	0.61 (0.33)	0.57 (0.29)	0.57 (0.30)	0.8061
TNFRSF10C	8	NM_003841	promoter	13	0.38 (0.39)	0.39 (0.40)	0.38 (0.39)	0.38 (0.39)	0.9911
	8	NM_003841	body	4	0.13 (0.19)	0.12 (0.18)	0.11 (0.16)	0.12 (0.16)	0.9932
TNF	6	NM_000594	body	5	0.65 (0.10)	0.67 (0.10)	0.66 (0.10)	0.71 (0.11)	0.6737
	6	NM_000594	promoter	7	0.12 (0.21)	0.10 (0.23)	0.11 (0.22)	0.11 (0.24)	0.9761
Controls, healthy individuals; SD, standard deviation; promoter= probes mapped at TSS1500, TSS200, 5’UTR or 1st Exon; values highlighted in bold are statistically significant (P< 0.05, Kruskal-Wallis with Dunn’s Multiple Comparison Post-test).

## Sheet: ST4
Supplementary Table 4: DNA methylation levels of melanoma suscetibility genes in primary melanoma tumors according to subtypes.
Gene name	Chromosome	UCSC_Accession (transcripts)	Genic region	CpG loci number (HM450K)	Acral melanomas (SD)	Non-acral melanomas (SD)	P-value
BAP1	3	NM_004656	body	5	0.52 (0.43)	0.52 (0.44)	1
		NM_004656	promoter	10	0.04 (0.01)	0.04 (0.01)	0.4359
CDK4	12	NM_000075	body	2	0.22 (0.09)	0.16 (0.09)	-
		NM_000075	promoter	13	0.23 (0.32)	0.21 (0.29)	0.9183
CDKN2A	9	NM_058195	promoter	4	0.09 (0.05)	0.14 (0.03)	0.2
KIT	4	NM_000222;NM_001093772	body	9	0.44 (0.32)	0.48 (0.32)	0.7304
			promoter	5	0.32 (0.28)	0.32 (0.23)	1
MC1R	16	NM_002386	promoter	9	0.27 (0.31)	0.27 (0.32)	0.8633
MGMT	10	NM_002412	promoter	14	0.39 (0.33)	0.43 (0.36)	0.3462
		NM_002412	body	99	0.71 (0.14)	0.75 (0.15)	0.0067
MITF	3	NM_000248	promoter	3	0.64 (0.07)	0.49 (0.09)	0.2
		NM_000248	body	5	0.84 (0.15)	0.78 (0.21)	0.5476
		NM_006722	promoter	4	0.83 (0.10)	0.78 (0.11)	0.8857
		NM_006722	body	20	0.84 (0.13)	0.75 (0.18)	0.081
		NM_198158	promoter	3	0.64 (0.07)	0.49 (0.09)	0.2
		NM_198158	body	5	0.84 (0.15)	0.78 (0.21)	0.5476
		NM_198159	promoter	5	0.04 (9.3e-3)	0.04 (0.01)	0.6905
		NM_198159	body	29	0.72 (0.30)	0.65 (0.29)	0.1915
		NM_198177	promoter	4	0.85 (0.14)	0.74 (0.17)	0.2
		NM_198177	body	14	0.83 (0.15)	0.75 (0.20)	0.2234
		NM_198178	promoter	2	0.97 (2e-3)	0.92 (0.06)	-
		NM_198178	body	10	0.79 (0.15)	0.70 (0.22)	0.2799
PALB2	16	NM_024675	body	5	0.22 (0.41)	0.22 (0.40)	1
		NM_024675	promoter	12	0.06 (0.07)	0.07 (0.08)	0.6236
POT1	7	NM_001042594	body	1	0.97 (7e-3)	0.94 (0.04)	-
		NM_001042594	promoter	10	0.13 (0.24)	0.12 (0.23)	0.5204
		NM_015450	body	1	0.97 (7e-3)	0.94 (0.04)	-
		NM_015450	promoter	10	0.13 (0.24)	0.12 (0.23)	0.5204
		NR_003102, NR_003103, NR_003104	body	3	0.34 (0.55)	0.33 (0.53)	0.7
		NR_003102, NR_003103, NR_003104	promoter	7	0.17 (0.28)	0.16 (0.27)	1
TERT	5	NM_198255;NM_198253	body	61	0.73 (0.14)	0.64 (0.13)	<1e-3
		NM_198253;NM_198255	promoter	6	0.57 (0.24)	0.50 (0.24)	0.6991
TNFRSF10C	8	NM_003841	promoter	13	0.55 (0.19)	0.54 (0.16)	0.7583
		NM_003841	body	3	0.40 (0.10)	0.49 (0.14)	0.4
TNF	6	NM_000594	body	5	0.84 (0.08)	0.72 (0.06)	0.0556
		NM_000594	promoter	7	0.51 (0.10)	0.42 (0.08)	0.0973
SD, standard deviation; promoter= probes mapped at TSS1500, TSS200, 5’UTR or 1st Exon; values highlighted in bold are statistically significant (P< 0.05, Kruskal-Wallis with Dunn’s Multiple Comparison Post-test).

## Sheet: ST5
Supplementary Table 5: DNA methylation levels of melanoma susceptibility genes in primary melanomas from patients who did develop or not metastasis.
Gene name	Chromosome	UCSC_Accession (transcripts)	Genic region	CpG loci number (HM450K)	Tumors with metastasis (SD)	Tumors without metastasis (SD)	P-value
BAP1	3	NM_004656	body	5	0.52 (0.45)	0.52 (0.44)	1
		NM_004656	promoter	10	0.04 (0.02)	0.04 (0.01)	0.8534
CDK4	12	NM_000075	body	2	0.13 (0.08)	0.19 (0.10)	-
		NM_000075	promoter	13	0.20 (0.27)	0.22 (0.31)	1
CDKN2A	9	NM_058195	promoter	4	0.10 (0.05)	0.13 (0.02)	0.3429
KIT	4	NM_000222;NM_001093772	body	9	0.47 (0.32)	0.45 (0.34)	0.8633
			promoter	5	0.33 (0.24)	0.32 (0.28)	1
MC1R	16	NM_002386	promoter	9	0.30 (0.37)	0.26 (0.30)	0.7962
MGMT	10	NM_002412	promoter	14	0.44 (0.31)	0.41 (0.36)	0.4764
		NM_002412	body	99	0.75 (0.17)	0.74 (0.14)	0.2149
MITF	3	NM_000248	promoter	3	0.55 (0.10)	0.52 (0.08)	0.7
		NM_000248	body	5	0.82 (0.20)	0.79 (0.20)	1
		NM_006722	promoter	4	0.82 (0.10)	0.79 (0.12)	0.4857
		NM_006722	body	20	0.78 (0.16)	0.78 (0.17)	0.9461
		NM_198158	promoter	3	0.55 (0.10)	0.52 (0.08)	0.7
		NM_198158	body	5	0.82 (0.20)	0.79 (0.20)	1
		NM_198159	promoter	5	0.04 (0.01)	0.04 (9.3e-3)	0.3095
		NM_198159	body	29	0.67 (0.29)	0.67 (0.29)	0.8887
		NM_198177	promoter	4	0.78 (0.16)	0.77 (0.16)	0.6857
		NM_198177	body	14	0.77 (0.18)	0.77 (0.19)	0.9817
		NM_198178	promoter	2	0.91 (0.07)	0.95 (0.04)	-
		NM_198178	body	10	0.73 (0.20)	0.72 (0.20)	0.8534
PALB2	16	NM_024675	body	5	0.23 (0.40)	0.22 (0.40)	0.6905
		NM_024675	promoter	12	0.07 (0.08)	0.07 (0.08)	0.977
POT1	7	NM_001042594	body	1	0.95 (0.02)	0.95 (0.04)	-
		NM_001042594	promoter	10	0.12 (0.22)	0.12 (0.23)	0.5204
		NM_015450	body	1	0.95 (0.02)	0.95 (0.04)	-
		NM_015450	promoter	10	0.12 (0.22)	0.12 (0.23)	0.5204
		NR_003102, NR_003103, NR_003104	body	3	0.33 (0.53)	0.33 (0.53)	0.7
		NR_003102, NR_003103, NR_003104	promoter	7	0.15 (0.25)	0.16 (0.27)	0.9015
TERT	5	NM_198255;NM_198253	body	61	0.65 (0.16)	0.67 (0.13)	0.3953
		NM_198253;NM_198255	promoter	6	0.55 (0.26)	0.51 (0.23)	0.6991
TNFRSF10C	8	NM_003841	promoter	13	0.59 (0.15)	0.53 (0.17)	0.2592
		NM_003841	body	3	0.60 (0.10)	0.43 (0.14)	0.2
TNF	6	NM_000594	body	5	0.68 (0.08)	0.78 (0.06)	0.952
		NM_000594	promoter	7	0.40 (0.09)	0.45 (0.09)	0.4557
Controls, healthy individuals; SD, standard deviation; promoter= probes mapped at TSS1500, TSS200, 5’UTR or 1st Exon; values highlighted in bold are statistically significant (P< 0.05, Kruskal-Wallis with Dunn’s Multiple Comparison Post-test)

## Sheet: ST6
Supplementary Table 6: DNA methylation levels of melanoma suscetibility genes in seven paired primary tumors and metastasis melanoma cases.
Gene name	Chromosome	UCSC_Accession (transcripts)	Genic region	CpG loci number (HM450K)	Primary melanomas (SD)	Metastasis (SD)	P-value
BAP1	3	NM_004656	corpo	5	0.52 (0.06)	0.55 (0.04)	0.2024
		NM_004656	promotor	10	0.03 (3.1e-3)	0.03 (2.6e-3)	0.5888
CDK4	12	NM_000075	corpo	2	0.20 (0.15)	0.18 (0.13)	0.4649
		NM_000075	promotor	13	0.22 (0.04)	0.21 (0.03)	0.6186
CDKN2A	9	NM_058195	promotor	4	0.10 (0.04)	0.12 (0.08)	0.397
KIT	4	NM_000222;NM_001093772	body	9	0.45 (0.33)	0.49 (0.33)	0.6048
			promoter	5	0.30 (0.24)	0.33 (0.21)	0.6905
MC1R	16	NM_002386	promotor	9	0.27 (0.07)	0.27 (0.07)	0.9336
MGMT	10	NM_002412	promotor	13	0.38 (0.12)	0.35 (0.09)	0.6409
		NM_002412	corpo	99	0.71 (0.23)	0.69 (0.16)	0.7167
MITF	3	NM_000248	promotor	3	0.48 (0.34)	0.53 (0.33)	0.3304
		NM_000248	corpo	5	0.75 (0.16)	0.83 (0.15)	0.2742
		NM_006722	promotor	4	0.79 (0.09)	0.79 (0.09)	0.9041
		NM_006722	corpo	20	0.76 (0.15)	0.77 (0.14)	0.6542
		NM_198158	promotor	3	0.48 (0.34)	0.53 (0.33)	0.3304
		NM_198158	corpo	5	0.75 (0.16)	0.83 (0.15)	0.2742
		NM_198159	promotor	4	0.02 (0.01)	0.02 (5.3e-3)	0.073
		NM_198159	corpo	29	0.65 (0.12)	0.67 (0.11)	0.5267
		NM_198177	promotor	4	0.76 (0.19)	0.75 (0.18)	0.9218
		NM_198177	corpo	14	0.75 (0.14)	0.67 (0.11)	0.0158
		NM_198178	promotor	2	0.96 (0.04)	0.97 (0.02)	0.5893
		NM_198178	corpo	10	0.69 (0.18)	0.75 (0.17)	0.2128
PALB2	16	NM_024675	corpo	5	0.22 (6.1e-3)	0.22 (8.3e-3)	0.7602
		NM_024675	promotor	12	0.06 (0.02)	0.06 (0.01)	0.7383
POT1	7	NM_001042594	corpo	1	0.94 (0.06)	0.96 (0.02)	0.5261
		NM_001042594	promotor	10	0.11 (0.02)	0.11 (0.11)	0.3523
		NM_015450	corpo	1	0.94 (0.06)	0.96 (0.02)	0.5261
		NM_015450	promotor	10	0.11 (0.02)	0.11 (0.11)	0.3523
		NR_003102, NR_003103, NR_003104	corpo	3	0.32 (0.02)	0.33 (7.4e-3)	0.4126
		NR_003102, NR_003103, NR_003104	promotor	7	0.16 (0.03)	0.15 (0.02)	0.2991
TERT	5	NM_198255;NM_198253	corpo	60	0.65 (0.14)	0.67 (0.10)	0.4068
		NM_198253;NM_198255	promotor	6	0.50 (0.15)	0.52 (0.15)	0.6142
TNFRSF10C	8	NM_003841	promotor	13	0.53 (0.10)	0.56 (0.12)	0.6365
		NM_003841	corpo	3	0.43 (0.16)	0.53 (0.26)	0.4037
TNF	6	NM_000594	corpo	5	0.81 (0.06)	0.75 (0.12)	0.2822
		NM_000594	promotor	7	0.48 (0.12)	0.43 (0.16)	0.1183
SD, standard deviation; promoter= probes mapped at TSS1500, TSS200, 5’UTR or 1st Exon; values highlighted in bold are statistically significant (P< 0.05, Kruskal-Wallis with Dunn’s Multiple Comparison Post-test).
